# Supplementary material for: Comprehensive profiling of phytochemical compounds, antioxidant activities, anti-HepG2 cell proliferation, and cholinesterase inhibitory potential of Elaeagnus mollis leaf extracts
Source: PLoS One. 2020 Sep 23;15(9):e0239497. doi: 10.1371/journal.pone.0239497 (PMC7510975; doi:10.1371/journal.pone.0239497)
Supplement: S1 Table — (XLSX) [file pone.0239497.s001.xlsx]

## Sheet: Sheet1
Index	KEGG ID	Compounds	Class	Mixed sample
pmf0174	C01633	1-Decanol	Alcohols	21400000
pmf0348	-	"2,6-Dimethyl-7-octene-2,3,6-triol"	Alcohols	7260000
pma2987	C00860	Histidinol	Alcohols	5760000
pmf0175	-	2-Decanol	Alcohols	5300000
pmb0764	C04294	4-Methyl-5-thiazoleethanol	Alcohols	2260000
pme0516	C00137	Inositol	Alcohols	1750000
pmf0256	-	3-Methyl-1-pentanol	Alcohols	1260000
pme1944	C00392	D-Mannitol	Alcohols	1110000
pme0513	C00379	Xylitol	Alcohols	704000
pmf0173	-	"1,2-Decanediol"	Alcohols	644000
pme2237	C01697	Dulcitol	Alcohols	435000
pmf0388	-	Dehydrovomifoliol	Alcohols	326000
pme0499	C00794	D-Sorbitol	Alcohols	285000
pme2256	C01904	D-Arabitol	Alcohols	269000
pmf0068	C00392	Mannitol	Alcohols	160000
pme2529	C07326	"1,5-Anhydro-D-glucitol"	Alcohols	73700
pme1261	C05944	Pantothenol	Alcohols	39800
pmb0767	-	D-erythro-Dihydrosphingosine	Alcohols	35400
pmf0283	-	Meso-Erythritol	Alcohols	22500
pme3081	C00534	4-(Aminomethyl)-5-(hydroxymethyl)-2-methylpyridin-3-ol	Alcohols	3190
pme2134	-	DL-threitol	Alcohols	9
pme2636	C18166	Enterodiol	Alcohols	9
pme2268	C01004	Trigonelline	Alkaloids	27900000
pme2024	C00780	serotonin	Alkaloids	18400000
pmb0782	C01746	Piperidine	Alkaloids	14800000
pmb0774	C17203	N-hydroxy tryptamine	Alkaloids	13000000
pme1417	C00398	L-Tryptamine	Alkaloids	9450000
pmf0557	C19371	Acid orange 20	Alkaloids	9300000
pmb0484	C00114	Choline	Alkaloids	8570000
pmb2211	-	Cocamidopropyl betaine	Alkaloids	4620000
pmf0384	C00745	Nicotine	Alkaloids	3960000
pme2596	C00847	4-Pyridoxic acid	Alkaloids	2680000
pmf0267	C19837	Indole-3-carboxylic	Alkaloids	2460000
pma2405	-	Feruloylcholine	Alkaloids	2440000
pmf0336	C19837	Indole-3-carboxylic acid	Alkaloids	2440000
pme2786	C00978	N-Acetyl-5-hydroxytryptamine	Alkaloids	2110000
pme1691	C08201	Acetylcholine	Alkaloids	1960000
pme1828	C00719	Betaine	Alkaloids	1940000
pmf0323	-	(-)-Cotinine	Alkaloids	1430000
pmf0455	C10830	Peimine	Alkaloids	1330000
pmb1754	C00588	O-Phosphocholine	Alkaloids	1160000
pme3333	-	"1,4-dihydro-1-Methyl-4-oxo-3-pyridinecarboxamide"	Alkaloids	592000
pmb0769	-	N-hexosyl-p-coumaroyl serotonin	Alkaloids	573000
pmb0242	C00933	Sinapoylcholine	Alkaloids	451000
pma6270	C00670	sn-Glycero-3-phosphocholine	Alkaloids	339000
pmf0269	C00955	Tryptophol	Alkaloids	338000
pme1738	C02918	3-Carbamyl-1-methylpyridinium (1-Methylnicotinamide)	Alkaloids	327000
pmf0211	C20216	Nordihydrocapsaicin	Alkaloids	238000
pme2108	C00318	L-Carnitine	Alkaloids	209000
pmf0328	C01727	lumichrome	Alkaloids	151000
pmb0037	C06199	Hordenine	Alkaloids	138000
pmf0565	-	L-Dencichin	Alkaloids	123000
pmb0426	C08309	"5-Methoxy-N,N-dimethyltryptamine"	Alkaloids	111000
pmf0531	C10760	N-Methylcytisine	Alkaloids	93600
pme2155	C07480	Theobromine	Alkaloids	82400
pmf0436	C16843	1-Deoxynojirimycin	Alkaloids	73700
pmb0776	-	N-Feruloyl tryptamine	Alkaloids	68700
pmf0214	C07130	Theophylline	Alkaloids	66500
pmf0052	-	Sophoridine	Alkaloids	59700
pmf0373	-	Caulilexin C	Alkaloids	58900
pmb0785	C06323	Isoquinoline	Alkaloids	51900
pmf0255	C10827	Tomatine	Alkaloids	51700
pmf0231	C14322	Chlorpyrifos	Alkaloids	50500
pmf0560	C02983	Abrine	Alkaloids	49700
pma2172	-	Cinnamoyl tyramine	Alkaloids	48300
pmb4486	C08308	Hordatine B	Alkaloids	47600
pmf0124	C05643	2-Hydroxymelatonin	Alkaloids	42300
pmf0102	C06542	Ajmaline	Alkaloids	40900
pmf0322	-	"2,3'-Bipyridine"	Alkaloids	37000
pmf0291	-	4-Hydroxypyridine	Alkaloids	35900
pmf0171	C21721	Camalexin	Alkaloids	33000
pmf0311	C16790	Coronatine	Alkaloids	31200
pmf0377	-	O-Nornuciferine	Alkaloids	27000
pmf0209	C06866	Capsaicin	Alkaloids	25700
pmf0462	C10677	Febrifugine	Alkaloids	25600
pmf0324	C06524	Nornicotine	Alkaloids	24000
pmf0213	C07481	Caffeine	Alkaloids	19900
pmf0494	C17926	2-Picolylamine	Alkaloids	16500
pma1840	-	Coumaroyl choline	Alkaloids	16300
pmb2849	C01897	Camptothecin	Alkaloids	12800
pmf0438	C16952	Dihydrocapsaicin	Alkaloids	2070
pme1453	C01598	Melatonin	Alkaloids	9
pme2812	C05643	6-Hydroxymelatonin	Alkaloids	9
pmf0290	C02502	2-Hydroxypyridine	Alkaloids	9
pmf0312	-	Coixol	Alkaloids	9
pmf0316	C10126	Anatabine	Alkaloids	9
pmf0329	C05189	Protopine	Alkaloids	9
pmf0540	C09207	Gelsemine	Alkaloids	9
pmf0566	-	"4-phenyldiazenylbenzene-1,3-diamine,hydrochloride"	Alkaloids	9
pme0050	C00078	L-Tryptophan	Amino acid and derivatives	30600000
pmf0585	C16435	Proline	Amino acid and derivatives	27700000
pme3038	C01879	5-oxoproline	Amino acid and derivatives	22700000
pme0030	C00082	L-(-)-Tyrosine	Amino acid and derivatives	17600000
pme0056	-	"2,3-dimethylsuccinic acid"	Amino acid and derivatives	9010000
pme3033	C01026	"N,N-Dimethylglycine"	Amino acid and derivatives	7890000
pme2914	C03761	"3-Hydroxy-3-methylpentane-1,5-dioic acid"	Amino acid and derivatives	7690000
pme0039	C00183	L-Valine	Amino acid and derivatives	7170000
pme0041	C00407	L-Isoleucine	Amino acid and derivatives	7170000
pme0019	C00123	L-Leucine	Amino acid and derivatives	6600000
pme2634	C01826	Dl-Norvaline	Amino acid and derivatives	6390000
pme0026	C00047	L-(+)-Lysine	Amino acid and derivatives	5980000
pmf0484	C01933	alpha-Aminocaproic acid	Amino acid and derivatives	5970000
pme3017	C03665	2-Aminoisobutyric acid	Amino acid and derivatives	5570000
pmf0594	C02265	D-(+)-Phenylalanine	Amino acid and derivatives	4640000
pme0226	C00152	L-Asparagine	Amino acid and derivatives	4250000
pme3194	-	N-acetylglycine	Amino acid and derivatives	3950000
pme0011	C00049	L-Aspartic acid	Amino acid and derivatives	3000000
pmb2591	C03137	Acetyl tryptophan	Amino acid and derivatives	2960000
pmf0589	-	Glutamic acid	Amino acid and derivatives	2680000
pmb0449	C00956	2-Aminoadipic acid (L-Homoglutamic acid)	Amino acid and derivatives	2470000
pmf0470	C03440	cis-4-Hydroxy-D-proline	Amino acid and derivatives	2270000
pme0013	C00025	L-Glutamic acid	Amino acid and derivatives	2170000
pme1008	-	3-Chloro-L-tyrosine	Amino acid and derivatives	2000000
pme2122	C00388	Histamine	Amino acid and derivatives	1880000
pme0008	C00327	L-Citrulline	Amino acid and derivatives	1870000
pme0174	-	N-Propionylglycine	Amino acid and derivatives	1800000
pme0170	-	Nα-Acetyl-L-arginine	Amino acid and derivatives	1720000
pme0023	C00188	L-Threonine	Amino acid and derivatives	1670000
pmb0468	C03145	N-formylmethionine	Amino acid and derivatives	1650000
pme0021	C00079	L-Phenylalanine	Amino acid and derivatives	1620000
pme1228	C00643	5-Hydroxy-L-tryptophan	Amino acid and derivatives	1590000
pme0010	C00065	L-Serine	Amino acid and derivatives	1530000
pmb0464	-	Aspartic acid di-O-glucoside	Amino acid and derivatives	1500000
pme1313	C02700	N'-Formylkynurenine	Amino acid and derivatives	1400000
pme0253	C02710	N-Acetyl-l-leucine	Amino acid and derivatives	1210000
pmf0588	C16433	Aspartic acid	Amino acid and derivatives	1200000
pme2617	-	Methionine sulfoxide	Amino acid and derivatives	1180000
pme2430	-	N-Acetyl-L-tyrosine	Amino acid and derivatives	1150000
pme0037	C00135	L-Histidine	Amino acid and derivatives	1030000
pme3030	C06809	N-Acetylcysteine	Amino acid and derivatives	1030000
pmf0593	C06417	D-(-)-Valine	Amino acid and derivatives	971000
pme0025	C00328	L-Kynurenine	Amino acid and derivatives	948000
pme0191	C02155	N-Glycyl-L-leucine	Amino acid and derivatives	875000
pme0076	C00624	N-Acetyl-L-glutamic acid	Amino acid and derivatives	719000
pme0109	C07194	"(-)-3-(3,4-Dihydroxyphenyl)-2-methylalanine"	Amino acid and derivatives	674000
pmb1283	-	L-Glutaminyl-L-valyl-L-valyl-L-cysteine	Amino acid and derivatives	630000
pme1002	C00483	L-Tyramine	Amino acid and derivatives	559000
pme1408	C00064	L-Glutamine	Amino acid and derivatives	517000
pme0006	C00148	L-Proline	Amino acid and derivatives	450000
pme0042	C00062	L-(+)-Arginine	Amino acid and derivatives	425000
pme0122	C02727	N6-Acetyl-L-lysine	Amino acid and derivatives	422000
pme1018	C00127	Glutathione oxidized	Amino acid and derivatives	419000
pmf0017	C05330	DL-Homocysteine	Amino acid and derivatives	415000
pmb2855	-	L-Glutamine O-hexside	Amino acid and derivatives	402000
pmb0115	C02794	3-Hydroxykynurenine	Amino acid and derivatives	401000
pme1368	C00408	L-Pipecolic acid	Amino acid and derivatives	383000
pme1286	C00021	S-(5'-Adenosy)-L-homocysteine	Amino acid and derivatives	361000
pmb2873	-	3-(2-Naphthyl)-D-alanine	Amino acid and derivatives	331000
pmb2857	-	L-Glutamic acid O-glucoside	Amino acid and derivatives	328000
pme1712	C00449	L-Saccharopine	Amino acid and derivatives	310000
pme3827	C00355	"3,4-Dihydroxy-DL-phenylalanine"	Amino acid and derivatives	298000
pmf0441	C03519	N-Acetyl-L-phenylalanine	Amino acid and derivatives	289000
pme0181	C01152	1-Methylhistidine	Amino acid and derivatives	287000
pme2560	C01042	N-Acetylaspartate	Amino acid and derivatives	284000
pmf0448	C16759	S-Allyl-L-cysteine	Amino acid and derivatives	244000
pme2735	C00019	S-(5'-Adenosyl)-L-methionine	Amino acid and derivatives	215000
pmf0016	-	DL-Methionine	Amino acid and derivatives	202000
pme0016	C00491	L-(-)-Cystine	Amino acid and derivatives	190000
pme0137	-	Nα-Acetyl-L-glutamine	Amino acid and derivatives	186000
pme2046	-	3-N-Methyl-L-histidine	Amino acid and derivatives	157000
pmf0018	-	1-Aminocyclopropanecarboxylic acid	Amino acid and derivatives	153000
pme3382	-	N-Acetylthreonine	Amino acid and derivatives	149000
pme2890	C01817	L-Homocystine	Amino acid and derivatives	140000
pme2790	C05642	N-γ-Acetyl-N-2-Formyl-5-methoxykynurenamine	Amino acid and derivatives	135000
pme0129	C00993	D-Alanyl-D-Alanine	Amino acid and derivatives	122000
pme0120	C00431	5-Aminovaleric acid	Amino acid and derivatives	116000
pme3351	C04076	Allysine(6-Oxo DL-Norleucine)	Amino acid and derivatives	116000
pmb0962	-	Lysine butyrate	Amino acid and derivatives	113000
pme0231	-	N-(3-Indolylacetyl)-L-alanine	Amino acid and derivatives	108000
pme0132	-	Asp-phe	Amino acid and derivatives	99300
pme0124	-	Glycyl-L-proline	Amino acid and derivatives	97200
pme0246	C00097	L-Cysteine	Amino acid and derivatives	86000
pme2773	C02291	L-Cystathionine	Amino acid and derivatives	71400
pme2566	C03740	(5-L-Glutamyl)-L-amino acid	Amino acid and derivatives	69700
pme0113	C00669	γ-Glu-Cys	Amino acid and derivatives	69400
pme3387	C01924	H-HomoArg-OH	Amino acid and derivatives	57600
pme2698	-	Phe-Phe	Amino acid and derivatives	56500
pme2743	C05598	N-Phenylacetylglycine	Amino acid and derivatives	46500
pme0278	C00666	"2,6-Diaminooimelic acid"	Amino acid and derivatives	44500
pmf0292	C00836	D-erythro-sphinganine	Amino acid and derivatives	39400
pme0003	C02427	L-Homocitrulline	Amino acid and derivatives	39100
pme2758	C03079	4-Hydroxy-L-glutamic acid	Amino acid and derivatives	38200
pmb0410	-	L-Cysteine D-γ-glutamyl-2-(trimethylammonio)ethyl ester	Amino acid and derivatives	33300
pme0118	C05942	Pyrrole-2-carboxylic acid	Amino acid and derivatives	24100
pme3179	C01419	CYS-GLY	Amino acid and derivatives	18700
pme2857	-	Hexanoyl glycine	Amino acid and derivatives	8170
pme2575	C00386	L-Carnosine	Amino acid and derivatives	6600
pme1987	C00041	L-Alanine	Amino acid and derivatives	4980
pmb2561	C02712	N-Acetylmethionine	Amino acid and derivatives	3800
pme1090	C00051	Glutathione reduced form	Amino acid and derivatives	9
pme1242	C11347	S-(methyl)glutathione	Amino acid and derivatives	9
pme2142	C01047	L-Theanine	Amino acid and derivatives	9
pme3609	C05905	Cyanidin	Anthocyanins	15400000
pme0442	C05908	Delphinidin	Anthocyanins	2650000
pme1398	C12138	Delphinidin 3-O-glucoside (Mirtillin)	Anthocyanins	831000
pma1590	-	Peonidin O-hexoside	Anthocyanins	251000
pmb0545	-	Rosinidin O-hexoside	Anthocyanins	247000
pmf0616	-	Malvidin 3-acetyl-5-diglucoside	Anthocyanins	114000
pme3392	-	Pelargonidin 3-O-beta-D-glucoside（Callistephin chloride)	Anthocyanins	78900
pme0094	C08604	Cyanidin 3-O-glucoside (Kuromanin)	Anthocyanins	25200
pme3256	C16315	Delphinidin 3-O-rutinoside (Tulipanin)	Anthocyanins	24500
pmb0563	C08726	Peonidin	Anthocyanins	21500
pmb0557	-	Cyanidin O-malonyl-malonylhexoside	Anthocyanins	16000
pmf0618	-	Cyanidin 3-p-hydroxybenzoylsophoroside-5-glucoside	Anthocyanins	13900
pmf0264	-	Apigeninidin chloride	Anthocyanins	6510
pme0443	-	Malvidin 3-O-galactoside	Anthocyanins	9
pme0444	C12140	Malvidin 3-O-glucoside (Oenin)	Anthocyanins	9
pme1397	C05904	Pelargonidin	Anthocyanins	9
pme1773	C08620	Cyanidin 3-O-rutinoside (Keracyanin)	Anthocyanins	9
pme1793	C08725	Pelargonin	Anthocyanins	9
pme3391	C12139	Petunidin 3-O-glucoside	Anthocyanins	9
pmf0614	-	"Peonidin 3, 5-diglucoside chloride"	Anthocyanins	9
pmf0032	-	Galactinol	Carbohydrates	14500000
pme0519	-	D-(+)-Sucrose	Carbohydrates	9850000
pme2755	C00140	N-Acetyl-D-glucosamine	Carbohydrates	3850000
pmf0282	C05402	Melibiose	Carbohydrates	3490000
pmf0138	C00159	D-(+)-Mannose	Carbohydrates	3360000
pmb0786	C00329	Glucosamine	Carbohydrates	3180000
pmf0139	C00124	D-(+)-Galactose	Carbohydrates	2500000
pme2019	-	DL-Arabinose	Carbohydrates	2150000
pme1846	C00031	D(+)-Glucose	Carbohydrates	1790000
pma0134	-	D(-)-Threose	Carbohydrates	354000
pme3163	-	D-Sedoheptuiose 7-phosphate	Carbohydrates	234000
pmf0485	C00713	Panose	Carbohydrates	134000
pmf0035	-	Glucose-1-phosphate	Carbohydrates	106000
pme3160	C00092	D-Glucose 6-phosphate	Carbohydrates	95700
pmb3088	C00689	Trehalose 6-phosphate	Carbohydrates	88300
pme3313	C00085	D-Fructose 6-phosphate	Carbohydrates	87700
pmf0220	-	D-Fructose 6-phosphate-disodium salt	Carbohydrates	64000
pme2435	C01019	L-Fucose	Carbohydrates	56500
pmb2653	-	D(+)-Melezitose O-rhamnoside	Carbohydrates	53600
pma6455	C00117	Ribulose-5-phosphate	Carbohydrates	39300
pme1021	C00198	"D-(+)-Glucono-1,5-lactone"	Carbohydrates	38300
pme0500	-	D(+)-Melezitose	Carbohydrates	37900
pmb2858	C02052	Maltotetraose	Carbohydrates	11400
pmf0272	-	Galactinol Dihydrate	Carbohydrates	3710
pme1598	-	Hesperetin 5-O-glucoside	Flavanone	34500000
pme2984	C09830	Isosakuranetin-7-neohesperidoside (Poncirin)	Flavanone	5920000
pme0002	C09806	Hesperetin 7-O-neohesperidoside (Neohesperidin)	Flavanone	1740000
pme2950	C09755	Hesperetin 7-rutinoside (Hesperidin)	Flavanone	929000
pme0421	C00774	Phloretin	Flavanone	779000
pme2321	C01709	Hesperetin	Flavanone	522000
pmb2979	-	Hesperetin O-malonylhexoside	Flavanone	488000
pme0331	C09789	Naringenin 7-O-neohesperidoside (Naringin)	Flavanone	469000
pmb0686	-	Eriodictyol O-malonylhexoside	Flavanone	341000
pme2982	C09827	Pinocembrin (Dihydrochrysin)	Flavanone	211000
pme3440	C08578	Butein	Flavanone	205000
pme1580	C05631	Eriodictyol	Flavanone	192000
pmb2970	-	Hesperetin O-hexosyl-O-hexoside	Flavanone	161000
pme2957	C06561	Naringenin chalcone	Flavanone	161000
pmf0058	C00509	"4',5,7-Trihydroxyflavanone"	Flavanone	144000
pme0371	C09099	Naringenin 7-O-glucoside (Prunin)	Flavanone	124000
pme0376	C00509	Naringenin	Flavanone	107000
pme3282	C09320	"Afzelechin (3,5,7,4'-Tetrahydroxyflavan)"	Flavanone	105000
pme3461	C09756	Homoeriodictyol	Flavanone	102000
pme1399	C16417	Xanthohumol	Flavanone	62300
pmc1990	-	"4'-Hydroxy-5,7-dimethoxyflavanone"	Flavanone	57800
pma0791	-	Naringenin O-malonylhexoside	Flavanone	56200
pme3464	C05334	Isosakuranetin (4'-Methylnaringenin)	Flavanone	21900
pme3235	C09762	Liquiritigenin	Flavanone	11900
pme3215	C08650	Isoliquiritigenin	Flavanone	3440
pme1600	-	7-O-Methyleriodictyol	Flavanone	9
pmb0626	-	6-C-hexosyl-apigenin O-hexosyl-O-hexoside	Flavone	28200000
pmb0652	-	C-hexosyl-apigenin O-pentoside	Flavone	16600000
pmb0628	-	Eriodictiol C-hexosyl-O-hexoside	Flavone	16400000
pmb0588	-	"Luteolin 3',7-di-O-glucoside"	Flavone	10500000
pmb3028	-	Tricin O-sinapic acid	Flavone	9530000
pmb0639	-	8-C-hexosyl-apigenin O-hexosyl-O-hexoside	Flavone	7970000
pmb0618	-	8-C-hexosyl-hesperetin O-hexoside	Flavone	7320000
pmb0653	-	"di-C,C-hexosyl-apigenin"	Flavone	7040000
pmb2977	-	Chrysoeriol 8-C-pentosyl-O-rutinoside	Flavone	6710000
pmb2999	-	Chrysoeriol 5-O-hexoside	Flavone	4500000
pmb0676	-	8-C-hexosyl-chrysoeriol O-feruloylhexoside	Flavone	3890000
pmb0661	-	Chrysoeriol C-hexosyl-O-rhamnoside	Flavone	3840000
pmb3041	-	Tricin O-saccharic acid	Flavone	2890000
pma6518	-	C-pentosyl-chrysoeriol 7-O-feruloylhexoside	Flavone	2860000
pmb0678	-	8-C-hexosyl-apigenin O-feruloylhexoside	Flavone	2670000
pmb0696	-	8-C-hexosyl chrysoeriol O-hexoside	Flavone	2610000
pmf0012	-	"6,8-di-C-glucoside Apigenine"	Flavone	1750000
pmb0733	-	Tricin 5-O-rutinoside	Flavone	1400000
pmb0663	-	8-C-hexosyl-luteolin O-hexoside	Flavone	907000
pma0249	-	Selgin 5-O-hexoside	Flavone	893000
pmb0680	-	C-hexosyl-apigenin O-p-coumaroylhexoside	Flavone	861000
pme0324	C10028	Chrysin	Flavone	857000
pmb0691	-	Luteolin C-hexosyl-O-rhamnoside O-hexoside	Flavone	812000
pmb3023	-	Eriodictyol C-hexoside	Flavone	591000
pmb2987	-	Acacetin O-acetyl hexoside	Flavone	575000
pme1611	-	Isohemiphloin	Flavone	574000
pme0364	C04293	Chrysoeriol	Flavone	473000
pma1108	-	Apigenin C-glucoside	Flavone	393000
pma6496	-	Luteolin 6-C-glucoside	Flavone	365000
pmb0607	-	Chrysoeriol 7-O-hexoside	Flavone	362000
pme0379	C01477	Apigenin	Flavone	352000
pma6516	-	C-hexosyl-apigenin O-hexosyl-O-hexoside	Flavone	287000
pmb0672	-	6-C-hexosyl-apigenin O-feruloylhexoside	Flavone	279000
pme0359	-	Apigenin 5-O-glucoside	Flavone	268000
pmb0566	-	Luteolin O-hexosyl-O-pentoside	Flavone	264000
pma0825	-	Chrysin O-malonylhexoside	Flavone	261000
pmb0620	-	Chrysoeriol 6-C-hexoside 8-C-hexoside-O-hexoside	Flavone	254000
pmb0644	-	Luteolin C-hexoside	Flavone	229000
pma0760	-	Selgin O-malonylhexoside	Flavone	220000
pmb0569	-	Syringetin 5-O-hexoside	Flavone	203000
pme1662	C09833	sakuranetin	Flavone	201000
pma6515	-	C-hexosyl-chrysin O-feruloylhexoside	Flavone	200000
pme1518	C10112	Nobiletin	Flavone	178000
pmf0011	-	"Apigenin 6,8-C-diglucoside"	Flavone	169000
pme0367	-	Apigenin 7-rutinoside (Isorhoifolin)	Flavone	167000
pma6218	-	O-methylnaringenin C-pentoside	Flavone	164000
pmb0600	-	Chrysoeriol 7-O-rutinoside	Flavone	160000
pme3473	C09614	Butin	Flavone	154000
pmf0057	C06561	"4,2',4',6'-Tetrahydroxychalcone "	Flavone	154000
pmb3042	-	Tricin 5-O-hexoside	Flavone	152000
pma6558	-	Velutin	Flavone	151000
pmb0665	-	Luteolin 8-C-hexosyl-O-hexoside	Flavone	135000
pma0724	-	Naringenin C-hexoside	Flavone	122000
pma6199	-	Chrysin O-hexoside	Flavone	116000
pmb0592	-	Chrysoeriol O-hexosyl-O-rutinoside	Flavone	115000
pmb2984	-	Acetyl-eriodictyol O-hexoside	Flavone	115000
pmb0580	-	Chrysin 5-O-glucoside (Toringin)	Flavone	104000
pmb0647	-	8-C-hexosyl-luteolin O-pentoside	Flavone	104000
pme1550	C10190	Tangeretin	Flavone	92900
pma0795	-	Tricetin O-malonylhexoside	Flavone	80500
pmb0677	-	C-hexosyl-chrysoeriol O-sinapoylhexoside	Flavone	79000
pme1544	C01470	Acacetin	Flavone	69400
pmb0358	-	Selgin O-hexosyl-O-hexoside	Flavone	68500
pmb0608	-	Chrysoeriol O-malonylhexoside	Flavone	68400
pma6360	-	O-methylChrysoeriol 8-C-hexoside	Flavone	59300
pmb3014	-	Luteolin O-eudesmic acid-O-hexoside	Flavone	57400
pmb0378	-	Luteolin O-feruloylhexoside	Flavone	53000
pma6372	-	Tricin O-vanilloylhexoside	Flavone	51900
pma6373	-	"3',4',5'-Dihydrotricetin O-hexosyl-O-hexoside"	Flavone	47600
pmb3006	C04608	Apigenin 7-O-glucoside (Cosmosiin)	Flavone	46700
pmb0615	-	Hesperetin C-hexosyl-O-hexosyl-O-hexoside	Flavone	38300
pmb1312	-	Tricin 4'-O-(β-guaiacylglyceryl) ether 7-O-hexoside	Flavone	36500
pmb0716	-	Tricin di-O-hexoside	Flavone	31200
pmb3046	-	Tricin 7-O-hexoside	Flavone	31200
pmb0732	-	Tricin 5-O-feruloylhexoside	Flavone	30200
pmb0622	-	C-hexosyl-luteolin O-hexoside	Flavone	28100
pmb2954	-	Luteolin O-hexosyl-O-hexosyl-O-hexoside	Flavone	24000
pme3300	C10192	Tricetin	Flavone	23900
pmb0703	-	6-C-hexosyl-chrysoeriol O-feruloylhexoside	Flavone	21900
pme0374	C01714	Isovitexin	Flavone	20400
pmb0701	-	Chrysoeriol 8-C-hexoside	Flavone	19000
pmf0005	C09793	Narirutin	Flavone	19000
pma3443	-	Tricin 7-O-acetylglucoside	Flavone	16900
pmb3031	-	Tricin O-glycerol	Flavone	16100
pma0757	-	Tricin O-oxalylhexoside	Flavone	15100
pmb0662	-	C-hexosyl-luteolin O-feruloylhexoside	Flavone	15100
pmb0666	-	6-C-hexosyl-apigenin O-sinapoylhexoside	Flavone	14900
pma0779	-	Tricin O-rhamnosyl-O-malonylhexoside	Flavone	14300
pmb0648	-	Isorhamnetin C-hexoside	Flavone	14300
pme1510	C10023	"Baicalein (5,6,7-Trihydroxyflavone)"	Flavone	12500
pme3224	C12628	Vitexin 2''-O-beta-L-rhamnoside	Flavone	12400
pmb2968	-	Chrysoeriol C-hexosyl-O-hexoside	Flavone	10800
pmb2978	-	Apigenin O-hexosyl-O-pentoside	Flavone	9780
pmb2991	-	Apigenin O-hexosyl-O-rutinoside	Flavone	9440
pmb0667	-	C-hexosyl-luteolin O-feruloylpentoside	Flavone	8520
pmb2997	-	Chrysoeriol O-hexosyl-O-hexosyl-O-Glucuronic acid	Flavone	6890
pmb2850	-	Tricin	Flavone	6540
pmb0674	-	C-pentosyl apigenin O-salicyloyl hexoside	Flavone	6300
pmb3039	-	Tricin O-oxalic acid O-coumaroyl shikimic acid	Flavone	6150
pmb3045	-	Tricin O-glucuronic acid	Flavone	5580
pme0332	C12627	Apigenin 7-O-neohesperidoside (Rhoifolin)	Flavone	5340
pmb3005	-	Chrysoeriol O-rhamnosyl-O-glucuronic acid	Flavone	3970
pmb3007	-	Chrysoeriol O-glucuronic acid	Flavone	3940
pmb2973	-	Chrysoeriol 6-C-pentosyl-O-rutinoside	Flavone	3890
pma1087	-	C-pentosyl-C-hexosyl-apigenin	Flavone	9
pma6638	-	O-methylChrysoeriol 7-O-hexoside	Flavone	9
pma6647	-	C-hexosyl-chrysoeriol O-hexoside	Flavone	9
pmb0322	-	"3’,4’,5’-Tricetin O-rutinoside"	Flavone	9
pmb0576	-	Apigenin O-malonylhexoside	Flavone	9
pmb0578	-	Luteolin O-sinapoylhexoside	Flavone	9
pmb0587	-	Chrysoeriol O-glucuronic acid-O-hexoside	Flavone	9
pmb0601	-	Chrysoeriol O-hexosyl-O-pentoside	Flavone	9
pmb0602	-	Syringetin 7-O-hexoside	Flavone	9
pmb0645	-	6-C-hexosyl-hesperetin O-hexoside	Flavone	9
pmb0675	-	C-pentosyl-apigenin O-p-coumaroylhexoside	Flavone	9
pmb0689	-	Chrysoeriol C-hexoside	Flavone	9
pmb0717	-	Tricin 5-O-β-guaiacylglycerol	Flavone	9
pmb0719	-	Tricin 4'-O-(syringyl alcohol) ether 5-O-hexoside	Flavone	9
pmb0720	-	Tricin O-malonylhexoside	Flavone	9
pmb0746	-	Tricin 4'-O-β-guaiacylglycerol	Flavone	9
pmb3000	-	Chrysoeriol O-acetylhexoside	Flavone	9
pme0088	C01514	Luteolin	Flavone	9
pme0208	C10018	Amentoflavone	Flavone	9
pme2457	-	Luteolin 7-O-glucoside (Cynaroside)	Flavone	9
pmf0375	-	Isorhamnetin 3-O-glucoside	Flavonoid	23600000
pmf0279	-	Gossypitrin	Flavonoid	4690000
pmf0233	C17140	Tiliroside	Flavonoid	2850000
pmf0109	-	3-O-Acetylpinobanksin	Flavonoid	1990000
pmf0208	-	Isoquercitroside	Flavonoid	1860000
pmf0204	-	Hyperoside	Flavonoid	1780000
pmf0266	C09001	"5,7-Dihydroxychromone"	Flavonoid	831000
pmf0372	C10119	Pedalitin	Flavonoid	436000
pmf0247	C10114	Orientin	Flavonoid	352000
pmf0583	C01604	Phloridzin	Flavonoid	273000
pmf0275	-	Herbacetin	Flavonoid	185000
pmf0550	C10039	Diosmin	Flavonoid	164000
pmf0611	C01484	Chalcone	Flavonoid	140000
pmf0361	C17449	Astilbin	Flavonoid	107000
pmf0582	C10421	Glabridin	Flavonoid	77300
pmf0472	C04858	Apiin	Flavonoid	42300
pmf0301	-	Engeletin	Flavonoid	40100
pmf0493	C10524	Puararin	Flavonoid	33700
pmf0417	C09732	Eriocitrin	Flavonoid	26500
pmf0235	-	Isoschaftoside	Flavonoid	23000
pmf0381	-	Vicenin-3	Flavonoid	22700
pmf0330	C17834	Spinosin	Flavonoid	21700
pmf0382	C19807	"5,7-Dihydroxy-3',4',5'-trimethoxyflavone"	Flavonoid	15100
pmf0112	C10502	Maackiain	Flavonoid	11100
pmf0567	C10534	Tectorigenin	Flavonoid	10100
pmf0115	C10044	Galangin	Flavonoid	6140
pme1665	C08064	Isovitexin 7-O-glucoside (Saponarin)	Flavonoid	9
pmf0113	C16225	Vestitol	Flavonoid	9
pmf0362	-	Hydroxygenkwanin	Flavonoid	9
pmf0370	-	Persicoside	Flavonoid	9
pmf0552	C10182	Sciadopitysin	Flavonoid	9
pmf0570	C16978	Liquiritin	Flavonoid	9
pme1605	-	Kaempferol 3-O-robinobioside (Biorobin)	Flavonol	28200000
pmb0595	-	Isorhamnetin 5-O-hexoside	Flavonol	28000000
pma6639	-	Isorhamnetin O-hexoside	Flavonol	27200000
pme0321	-	Kaempferol 7-O-rhamnoside	Flavonol	21100000
pma0214	-	methylQuercetin O-hexoside	Flavonol	17000000
pme0370	-	Kaempferol 3-O-rutinoside (Nicotiflorin)	Flavonol	11700000
pme0361	-	Quercetin 3-alpha-L-arabinofuranoside (Avicularin)	Flavonol	9990000
pme1622	C12249	Kaempferol 3-O-glucoside (Astragalin)	Flavonol	6650000
pme3267	C12626	Kaempferol 3-O-galactoside (Trifolin)	Flavonol	5810000
pme2491	C16981	"Kaempferol 3,7-dirhamnoside (Kaempferitrin)"	Flavonol	3380000
pmb3894	-	Di-O-methylquercetin	Flavonol	3230000
pme0199	C00389	Quercetin	Flavonol	2010000
pme3469	C10178	Kaempferol-3-O-robinoside-7-O-rhamnoside (Robinin)	Flavonol	1920000
pme3514	C10105	Morin	Flavonol	1860000
pme3130	-	Quercetin 4'-O-glucoside (Spiraeoside)	Flavonol	1630000
pme0202	C05625	Quercetin 3-O-rutinoside (Rutin)	Flavonol	1130000
pmb0711	-	Quercetin 7-O-rutinoside	Flavonol	1110000
pme1552	C10108	Myricetin 3-O-rhamnoside (Myricitrin)	Flavonol	637000
pme1539	-	Isorhamnetin 3-O-neohesperidoside	Flavonol	456000
pme3211	C05623	Quercetin 3-O-glucoside (Isotrifoliin)	Flavonol	411000
pme1500	-	Kumatakenin	Flavonol	267000
pme2898	C02906	Dihydromyricetin	Flavonol	220000
pme0196	C05903	Kaempferol	Flavonol	217000
pme1588	C10084	Isorhamnetin	Flavonol	216000
pme2963	C00974	Aromadedrin (Dihydrokaempferol)	Flavonol	195000
pme3396	C01378	Fustin	Flavonol	123000
pma6389	C04444	Ayanin	Flavonol	115000
pma0787	-	Quercetin-3-(6''-malonyl)-Glucoside	Flavonol	99900
pme3134	C20871	3-Hydroxyflavone	Flavonol	68400
pme3401	C11620	Syringetin	Flavonol	65400
pma2088	-	"Quercetin-3,4'-O-di-beta-glucopyranoside"	Flavonol	63800
pme1521	C01617	Dihydroquercetin (Taxifolin)	Flavonol	57700
pma1116	C10098	Kaempferide	Flavonol	40200
pmb3026	-	Quercetin O-acetylhexoside	Flavonol	35200
pme3288	C01265	"3,7-Di-O-methylquercetin"	Flavonol	25300
pme3442	-	Quercetin 7-O-β-D-Glucuronide	Flavonol	16800
pme3484	-	Myricetin 3-O-galactoside	Flavonol	8650
pme1478	C10107	Myricetin	Flavonol	7920
pme3369	C10176	Rhamnetin (7-O-methxyl quercetin)	Flavonol	5600
pmb0709	-	Quercetin 7-O-malonylhexosyl-hexoside	Flavonol	9
pmb3013	-	Isorhamnetin O-acetyl-hexoside	Flavonol	9
pme3297	C16911	Kaempferol 3-O-rhamnoside (Kaempferin)	Flavonol	9
pmb0818	C05660	Methoxyindoleacetic acid	Indole derivatives	22900000
pmb1096	C00463	Indole	Indole derivatives	19800000
pme2723	C08493	Indole-3-carboxaldehyde	Indole derivatives	12600000
pme0543	-	Indole-5-carboxylic acid	Indole derivatives	2410000
pmb0819	C02938	3-Indoleacetonitrile	Indole derivatives	597000
pmb0813	-	1-Methoxyindole-3-carbaldehyde	Indole derivatives	327000
pme2836	-	5-Hydroxytryptophol	Indole derivatives	123000
pme2244	-	3-Indolepropionic acid	Indole derivatives	64000
pme2607	C05635	5-Hydroxyindole-3-acetic acid	Indole derivatives	37700
pme0542	-	Indole-2-carboxylic acid	Indole derivatives	9
pme3279	C12134	2'-Hydroxygenistein	Isoflavone	6580000
pme1572	C10510	"Orobol (5,7,3',4'-tetrahydroxyisoflavone)"	Isoflavone	758000
pme3210	C09126	Genistein 7-O-Glucoside (Genistin)	Isoflavone	210000
pme3292	C10521	Prunetin	Isoflavone	145000
pme3250	C00814	Biochanin A	Isoflavone	72500
pme3400	C05376	Sissotrin	Isoflavone	65400
pme3261	C14314	6-Hydroxydaidzein	Isoflavone	55200
pme3266	C02495	2'-Hydroxydaidzein	Isoflavone	51800
pme3449	C07593	Rotenone	Isoflavone	612
pme1587	C10216	Daidzein 7-O-glucoside (Daidzin)	Isoflavone	9
pmb0876	-	LysoPE 16:0	Lipids	41200000
pmb0855	-	LysoPC 16:0	Lipids	38300000
pmb0859	-	LysoPC 18:1 (2n isomer)	Lipids	38000000
pmb2786	-	9-HOTrE	Lipids	33600000
pmb2778	-	"9,10-EODE"	Lipids	33500000
pmd0132	-	LysoPC 16:0 (2n isomer)	Lipids	31600000
pmb1562	-	MAG (18:4) isomer3	Lipids	22500000
pmb0865	-	LysoPC 18:3 (2n isomer)	Lipids	19900000
pmb0882	-	LysoPC 18:1	Lipids	17500000
pmb2406	-	LysoPC 17:0	Lipids	15800000
pmb2789	-	13-HpOTrE(r)	Lipids	14700000
pmb2791	-	9-HpOTrE	Lipids	14400000
pmb1574	-	Octadecadien-6-ynoic acid	Lipids	11100000
pmd0160	-	LysoPE 16:0 (2n isomer)	Lipids	9520000
pmb2444	-	MAG (18:3) isomer1	Lipids	8890000
pmb1650	-	"Octadeca-11E,13E,15Z-trienoic acid"	Lipids	7460000
pmb2467	C06427	α-Linolenic acid	Lipids	6980000
pmb0852	-	LysoPC 18:2	Lipids	6520000
pmb0854	-	LysoPC 18:3	Lipids	6190000
pmb2251	-	DGMG (18:1)	Lipids	6120000
pmb0160	-	MAG (18:3) isomer5	Lipids	5470000
pmd0136	-	LysoPC 18:0	Lipids	5170000
pmb2319	-	LysoPC 15:0	Lipids	4300000
pmb0165	-	LysoPC 16:1	Lipids	4250000
pmb1605	-	MAG (18:3) isomer3	Lipids	4150000
pmb0856	-	LysoPE 18:1 (2n isomer)	Lipids	4020000
pmb0296	-	MAG (18:1) isomer2	Lipids	3490000
pmb0302	C03557	2-Aminoethylphosphonate	Lipids	2880000
pma0461	-	"14,15-Dehydrocrepenynic acid"	Lipids	2830000
pmb3121	-	LysoPE 18:1	Lipids	2480000
pmb0873	-	LysoPC 18:2 (2n isomer)	Lipids	2230000
pme2827	C00517	Palmitaldehyde	Lipids	2060000
pmb0885	-	"4-oxo-9Z,11Z,13E,15E-octadecatetraenoic acid"	Lipids	1660000
pmb2804	C04717	13-HPODE	Lipids	1480000
pmb0890	-	MAG (18:2)	Lipids	1130000
pmb1656	-	MAG (18:3) isomer4	Lipids	1030000
pmb0889	C08364	Punicic acid	Lipids	1010000
pma3606	-	"9-Hydroxy-(10E,12Z,15Z)-octadecatrienoic acid"	Lipids	1000000
pmb0149	-	MAG (18:4) isomer1	Lipids	910000
pmf0395	C00712	Oleic acid	Lipids	866000
pmf0297	-	1-Eicosanol	Lipids	805000
pmb0163	-	DGMG (18:2) isomer3	Lipids	704000
pma1303	-	LysoPC 16:2	Lipids	693000
pmb0292	C00187	Cholesterol	Lipids	693000
pmb2325	-	MAG (18:3) isomer2	Lipids	684000
pmb2363	-	MAG (18:1) isomer1	Lipids	671000
pmb1626	-	MGMG (18:2) isomer1	Lipids	659000
pmb0883	-	LysoPE 18:0	Lipids	639000
pmb2228	-	LysoPC 19:0	Lipids	572000
pmb2388	-	LysoPC 18:0 (2n isomer)	Lipids	562000
pmb0866	-	LysoPC 14:0	Lipids	544000
pmb0159	-	DGMG (18:2) isomer2	Lipids	506000
pmb0128	-	delta-Tridecalactone	Lipids	464000
pmb0164	-	MAG (18:2) isomer1	Lipids	418000
pmb0863	-	LysoPC 16:2 (2n isomer)	Lipids	414000
pmf0293	C01924	1-Octadecanol	Lipids	411000
pmb2787	-	9-KODE	Lipids	380000
pmb2792	-	13-HOTrE(r)	Lipids	378000
pmb0874	-	LysoPE 18:2 (2n isomer)	Lipids	347000
pmb0168	-	PC 16:1/14:1	Lipids	291000
pmb0161	-	DGMG (18:2) isomer1	Lipids	241000
pmc0960	-	LysoPC 20:4	Lipids	225000
pmd0130	-	LysoPC 14:0 (2n isomer)	Lipids	191000
pmb0848	-	LysoPC 16:1 (2n isomer)	Lipids	189000
pmd0145	-	LysoPC 20:1	Lipids	181000
pmd0144	-	LysoPC 20:1 (2n isomer)	Lipids	176000
pmb0864	-	LysoPE 14:0	Lipids	144000
pmb2221	C12144	4-Hydroxysphinganine	Lipids	130000
pmf0399	C16526	cis-Gondoic acid	Lipids	129000
pmf0398	C06425	Arachidic acid	Lipids	101000
pmb2799	-	"12,13-EODE"	Lipids	77700
pmb2640	C02679	Lauric acid (C12:0)	Lipids	49000
pmd0151	-	LysoPS 22:6	Lipids	37300
pmb2260	-	LysoPC 15:1	Lipids	29900
pmf0396	C01595	Linoleic acid	Lipids	23400
pmb2165	-	LysoPC 10:0	Lipids	23100
pmb2369	-	PC 19:2/16:0	Lipids	22300
pmb2383	-	MGMG (18:2) isomer2	Lipids	14500
pmf0401	C08281	Docosanoic acid	Lipids	9480
pmb2643	C08322	Myristoleic acid (C14:1)	Lipids	8850
pmf0402	C08320	Lignoceric acid	Lipids	8580
pmb2784	-	13-HOTrE	Lipids	7200
pmb0880	-	LysoPE 18:0 (2n isomer)	Lipids	4000
pmb2636	-	"8,15-DiHETE"	Lipids	3920
pmd0158	-	LysoPE 14:0 (2n isomer)	Lipids	3240
pmb0862	-	LysoPC 12:1	Lipids	9
pmf0353	-	"1,18-Octadecanediol"	Lipids	9
pme3983	-	Hypoxanthine-9-β-D-arabinofuranoside	Nucleotide and derivates	14800000
pme3184	C00360	2'-Deoxyadenosine-5'-monophosphate	Nucleotide and derivates	10500000
pmc0281	-	Adenosine O-ribose	Nucleotide and derivates	10300000
pme1296	C01762	Xanthosine	Nucleotide and derivates	9880000
pmc0274	C16614	6-Methylmercaptopurine	Nucleotide and derivates	7780000
pme1175	C00387	Guanosine	Nucleotide and derivates	6570000
pme3104	C02216	1-Methyladenine	Nucleotide and derivates	4270000
pme2798	C16353	7-Methylxanthine	Nucleotide and derivates	3890000
pme1119	C00294	Inosine	Nucleotide and derivates	3850000
pme0033	C00262	Hypoxanthine	Nucleotide and derivates	2720000
pme1097	C00147	Adenine	Nucleotide and derivates	2340000
pme0038	C00380	Cytosine	Nucleotide and derivates	2190000
pmc0304	-	Succinyladenosine	Nucleotide and derivates	2110000
pmb0964	-	iP7G	Nucleotide and derivates	1980000
pme1109	C00242	Guanine	Nucleotide and derivates	1910000
pmb0530	C00003	Nicotinic acid adenine dinucleotide	Nucleotide and derivates	1780000
pme3337	-	N6-Succinyl Adenosine	Nucleotide and derivates	1630000
pme1063	C00299	Uridine	Nucleotide and derivates	1380000
pme0183	-	2-Hydroxy-6-aminopurine	Nucleotide and derivates	1250000
pmb0197	-	N2-methylguanosine	Nucleotide and derivates	801000
pme0152	C00906	"5,6-Dihydro-5-methyluracil"	Nucleotide and derivates	741000
pmf0289	C16427	Riboprine	Nucleotide and derivates	677000
pme0257	C00106	Uracil	Nucleotide and derivates	509000
pme2746	C00016	Flavin adenine dinucleotide (FAD)	Nucleotide and derivates	452000
pme3197	C00575	Cyclic AMP	Nucleotide and derivates	402000
pme0031	C00178	Thymine	Nucleotide and derivates	319000
pme0130	C16357	3-Methylxanthine	Nucleotide and derivates	313000
pme0256	C00385	Xanthine	Nucleotide and derivates	299000
pme0264	C00214	Thymidine	Nucleotide and derivates	243000
pme3970	C02067	β-Pseudouridine	Nucleotide and derivates	181000
pme1194	C00881	Deoxycytidine	Nucleotide and derivates	165000
pme0108	C02376	5-Methylcytosine	Nucleotide and derivates	139000
pme2776	C05512	2'-Deoxyinosine	Nucleotide and derivates	131000
pme3961	C00559	Deoxyadenosine	Nucleotide and derivates	112000
pmc0066	C06196	2'-Deoxyinosine-5'-monophosphate	Nucleotide and derivates	105000
pmb0514	C01367	Adenosine 3'-monophosphate	Nucleotide and derivates	85000
pme1474	C00170	5'-Deoxy-5'-(methylthio)adenosine	Nucleotide and derivates	80000
pme0230	C00212	Adenosine	Nucleotide and derivates	73800
pme0005	C15587	Purine	Nucleotide and derivates	71600
pme1378	C02494	1-Methyladenosine	Nucleotide and derivates	69400
pme0186	-	8-Hydroxyguanosine	Nucleotide and derivates	66800
pme3965	-	2-(dimethylamino)guanosine	Nucleotide and derivates	60800
pme0255	C00475	Cytidine	Nucleotide and derivates	55900
pme3968	C02242	7-methylguanine	Nucleotide and derivates	50000
pme1976	C00396	Pyrimidine	Nucleotide and derivates	38100
pme3007	C00015	Uridine 5’-diphosphate	Nucleotide and derivates	31100
pme3835	C00942	"Guanosine 3',5'-cyclic monophosphate"	Nucleotide and derivates	25600
pme3171	C00055	Cytidine 5'-monophosphate (Cytidylic acid)	Nucleotide and derivates	24700
pmf0508	C06837	Azathioprine	Nucleotide and derivates	24700
pme3151	-	Deoxyribose 5-phosphate	Nucleotide and derivates	24200
pme0151	C00429	Dihydrouracil	Nucleotide and derivates	24000
pme1181	C00330	Deoxyguanosine	Nucleotide and derivates	20300
pme2879	C03088	5-Hydroxymethyluracil	Nucleotide and derivates	19700
pme3188	C00105	Uridine 5'-monophosphate	Nucleotide and derivates	19200
pme2762	C13747	"1,7-Dimethylxanthine"	Nucleotide and derivates	16500
pme1373	C00239	2'-Deoxycytidine-5'-monophosphate	Nucleotide and derivates	15800
pme1187	-	5-Methyluridine	Nucleotide and derivates	15500
pmb0532	C00130	Inosine 5'-monophosphate	Nucleotide and derivates	14500
pme0163	C00455	β-Nicotinamide mononucleotide	Nucleotide and derivates	8470
pmf0136	C00029	UDP-α-D-glucose	Nucleotide and derivates	7310
pmb4344	C00144	Guanosine 5'-monophosphate	Nucleotide and derivates	9
pme0165	C16358	1-Methylxanthine	Nucleotide and derivates	9
pme2278	-	Guanosine monophosphate	Nucleotide and derivates	9
pme2555	C00020	Adenosine 5'-monophosphate	Nucleotide and derivates	9
pmb2871	-	"2,5-dihydroxy benzoic acid O-hexside"	Organic acids and derivatives	39300000
pme2706	C00196	"2,3-Dihydroxybenzoic acid"	Organic acids and derivatives	37700000
pme2903	C00156	4-Hydroxybenzoic acid	Organic acids and derivatives	33000000
pme2033	C00497	L(-)-Malic acid	Organic acids and derivatives	18700000
pme0486	C02170	Methylmalonic acid	Organic acids and derivatives	18100000
pme2670	C00633	4-Hydroxybenzaldehyde	Organic acids and derivatives	17700000
pme2050	C00158	Citric acid	Organic acids and derivatives	17600000
pme0274	C02378	6-Aminocaproic acid	Organic acids and derivatives	16500000
pme1814	C00628	"2,5-dihydroxybenzoic acid (Gentisic acid)"	Organic acids and derivatives	15100000
pme3719	-	D-Xylonic acid	Organic acids and derivatives	14000000
pma3649	C00430	5-Aminolevulinate	Organic acids and derivatives	13900000
pmf0578	-	Citric acid monohydrate	Organic acids and derivatives	13500000
pmb2826	C00815	Citramalate	Organic acids and derivatives	12800000
pme3011	C00334	γ-aminobutyric acid	Organic acids and derivatives	11800000
pme0245	C06104	Adipic acid	Organic acids and derivatives	11100000
pme0281	C06337	Terephthalic acid	Organic acids and derivatives	10100000
pme3309	-	2-Methylglutaric acid	Organic acids and derivatives	9680000
pme1162	C01424	Gallic acid	Organic acids and derivatives	9320000
pme0240	C00180	Benzoic acid	Organic acids and derivatives	8750000
pmb1318	-	8-Methyl-2-oxo-4-phenyl-2H-chromen-7-yl 4-(hexyloxy)benzoate	Organic acids and derivatives	8500000
pmb3101	C02504	2-Isopropylmalate	Organic acids and derivatives	7320000
pme0413	C00755	Vanillin	Organic acids and derivatives	6390000
pme0233	C01717	Kynurenic acid	Organic acids and derivatives	6130000
pmf0280	C00333	D-Galacturonic acid	Organic acids and derivatives	6060000
pmb1912	C00234	10-Formyl-THF	Organic acids and derivatives	5590000
pme3096	C00872	Aminomalonic acid	Organic acids and derivatives	5420000
pme0267	-	2-Methylsuccinic acid	Organic acids and derivatives	5370000
pme1851	C00300	Creatine	Organic acids and derivatives	5370000
pmb3074	-	3-O-p-Coumaroyl quinic acid	Organic acids and derivatives	4840000
pme0207	-	3-Hydroxybutyrate	Organic acids and derivatives	4010000
pme1832	C00042	Succinic acid	Organic acids and derivatives	3710000
pme0243	C00489	Glutaric acid	Organic acids and derivatives	3480000
pmb3107	-	Syringic acid O-glucoside	Organic acids and derivatives	3370000
pme1218	C10164	2-Picolinic acid	Organic acids and derivatives	2880000
pmb0829	C00009	Phosphoric acid	Organic acids and derivatives	2810000
pme0283	C01606	Phthalic acid	Organic acids and derivatives	2650000
pmb0247	C00568	p-Aminobenzoate	Organic acids and derivatives	2330000
pme2129	-	(S)-(-)-2-Hydroxyisocaproic acid	Organic acids and derivatives	2010000
pme2603	C00632	3-Hydroxyanthranilic acid	Organic acids and derivatives	1930000
pma0149	C02887	Sinapoyl malate	Organic acids and derivatives	1790000
pme2049	C05984	2-Hydroxybutanoic acid	Organic acids and derivatives	1770000
pme3346	-	5-hydroxyhexanoic acid	Organic acids and derivatives	1760000
pme1711	-	3-Hydroxy-3-methyl butyric acid	Organic acids and derivatives	1720000
pme1977	C08278	Suberic acid	Organic acids and derivatives	1550000
pme3085	-	2-(Formylamino)benzoic acid	Organic acids and derivatives	1420000
pme2036	C00296	Quinic acid	Organic acids and derivatives	1370000
pme0285	C01035	4-Guanidinobutyric acid	Organic acids and derivatives	1250000
pmb2928	-	Gallic acid O-Hexoside	Organic acids and derivatives	1190000
pmb2654	-	Anthranilate O-hexosyl-O-hexoside	Organic acids and derivatives	1140000
pme3198	-	"2,4-Dihydroxybenzoic acid"	Organic acids and derivatives	1060000
pme3069	C05122	Taurocholic acid	Organic acids and derivatives	943000
pme2344	-	Dodecanedioic aicd	Organic acids and derivatives	818000
pme0270	C01384	Maleic acid	Organic acids and derivatives	792000
pme3005	C03134	"N,N-Dimethylformamide"	Organic acids and derivatives	719000
pme0309	-	Methyl gallate	Organic acids and derivatives	717000
pme1936	C00791	Creatinine	Organic acids and derivatives	677000
pme1724	C20645	Methyl benzoate	Organic acids and derivatives	656000
pme2009	-	L-(+)-Tartaric acid	Organic acids and derivatives	648000
pme3154	-	(Rs)-Mevalonic acid	Organic acids and derivatives	632000
pme2362	C01984	Mandelic acid	Organic acids and derivatives	607000
pme0250	C08261	Azelaic acid	Organic acids and derivatives	537000
pma2681	C02470	Xanthurenic acid	Organic acids and derivatives	487000
pma0675	-	o-Anisic acid	Organic acids and derivatives	482000
pmb2867	-	Kynurenic acid O-hexside	Organic acids and derivatives	481000
pme1820	C00642	p–Hydroxyphenyl acetic acid	Organic acids and derivatives	422000
pme0272	C02137	Benzoylformic acid	Organic acids and derivatives	411000
pme1816	C17147	Neochlorogenic acid (5-O-Caffeoylquinic acid)	Organic acids and derivatives	411000
pmf0425	C02107	D-tartaric acid	Organic acids and derivatives	354000
pmb1587	-	"4-Hydroxy-3,5-diisopropylbenzaldehyde"	Organic acids and derivatives	338000
pmb0758	-	Anisic acid O-feruloyl hexoside	Organic acids and derivatives	318000
pme0397	C00493	Shikimic acid	Organic acids and derivatives	315000
pme0399	C00852	Chlorogenic acid (3-O-Caffeoylquinic acid)	Organic acids and derivatives	292000
pme2598	-	"3,4-Dihydroxybenzeneacetic acid"	Organic acids and derivatives	260000
pme0286	-	2-Hydroxyisocaproic acid	Organic acids and derivatives	254000
pme1292	C00544	Homogentisic acid	Organic acids and derivatives	240000
pme3009	-	trans-Citridic acid	Organic acids and derivatives	219000
pme2550	C00417	Cis-Aconitic acid	Organic acids and derivatives	210000
pme2277	-	3-Aminosalicylic acid	Organic acids and derivatives	206000
pme0237	-	"Ethyl 3,4-Dihydroxybenzoate (Ethyl protocatechuate)"	Organic acids and derivatives	204000
pmb3317	-	Quinacyl syringic acid	Organic acids and derivatives	195000
pmf0129	-	Benzyl salicylate	Organic acids and derivatives	185000
pmb3072	-	3-O-p-coumaroyl shikimic acid O-hexoside	Organic acids and derivatives	179000
pme1966	C00245	2-Aminoethanesulfonic acid	Organic acids and derivatives	177000
pme2021	-	DL-Glyceric acid	Organic acids and derivatives	171000
pme2601	C01013	3-Hydroxypropanoic acid	Organic acids and derivatives	166000
pmb2556	-	Syringaldehyde O-glucoside	Organic acids and derivatives	164000
pme0275	-	4-Oxopentanoate	Organic acids and derivatives	141000
pme2901	-	1-O-Caffeoyl quinic acid	Organic acids and derivatives	133000
pmb3066	-	5-O-p-coumaroyl shikimic acid O-hexoside	Organic acids and derivatives	132000
pmf0413	C11155	Propyl gallate	Organic acids and derivatives	129000
pme3034	-	ethylmalonate	Organic acids and derivatives	124000
pme2169	C00122	Fumaric acid	Organic acids and derivatives	122000
pme2884	-	Guanidinoethyl sulfonate	Organic acids and derivatives	90900
pme3437	-	"Eudesmic acid (3,4,5-trimethoxybenzoic acid)"	Organic acids and derivatives	82100
pme2589	C00322	Oxoadipic acid	Organic acids and derivatives	81800
pme0049	C00519	2-Aminoethanesulfinic acid	Organic acids and derivatives	76700
pme0395	-	2-Methoxybenzoic acid	Organic acids and derivatives	75100
pma3724	-	1-O-Feruloyl quinic acid	Organic acids and derivatives	74800
pmb3061	-	5-O-p-coumaroyl quinic acid O-hexoside	Organic acids and derivatives	73000
pmb2657	C03406	Argininosuccinate	Organic acids and derivatives	65400
pmf0419	C01451	Salicin	Organic acids and derivatives	58500
pme3576	C00108	Anthranilic acid	Organic acids and derivatives	57600
pme0291	-	Dl-2-Aminooctanoic acid	Organic acids and derivatives	56100
pma6460	-	5-O-p-Coumaroylquinic acid	Organic acids and derivatives	54100
pme1730	-	D-Erythronolactone	Organic acids and derivatives	46300
pmb3068	-	1-O-p-Coumaroyl quinic acid	Organic acids and derivatives	46000
pmb3056	-	Homovanilloyl quinic acid	Organic acids and derivatives	44900
pme0266	C08277	Sebacate	Organic acids and derivatives	42900
pme2761	C01127	4-Hydroxy-2-oxoglutaric acid	Organic acids and derivatives	38900
pme2380	-	A-Ketoglutaric acid	Organic acids and derivatives	37600
pmb2497	C05584	4-Hydroxy-3-methoxymandelate	Organic acids and derivatives	36500
pmf0131	-	Cryptochlorogenic acid	Organic acids and derivatives	27100
pmb3062	-	Eudesmoyl quinic acid	Organic acids and derivatives	26100
pmb3054	-	O-p-coumaroyl-O-salicyloyl quinic acid	Organic acids and derivatives	24400
pme0293	-	"(3,4-Dimethoxyphenyl) acetic acid"	Organic acids and derivatives	18800
pmf0096	C00209	Oxalic acid	Organic acids and derivatives	15700
pme2923	-	Acetoxyacetic acid	Organic acids and derivatives	15000
pmf0482	C10445	Cynarin	Organic acids and derivatives	14700
pme2935	C06255	2-Oxovaleric acid	Organic acids and derivatives	14400
pme2541	-	α-Hydroxyisobutyric acid	Organic acids and derivatives	12400
pmb3073	-	O-p-Coumaroyl quinic acid O-rutinoside derivative	Organic acids and derivatives	11700
pmf0218	-	Phosphoenolpyruvate trisodium salt	Organic acids and derivatives	11500
pme1806	-	Chlorogenic acid methyl ester	Organic acids and derivatives	10300
pme3146	-	Ureidoisobutyric acid	Organic acids and derivatives	9050
pme3186	-	Dl-Glyceraldehyde3-phosphate	Organic acids and derivatives	7930
pma6281	-	Methylglutaric acid	Organic acids and derivatives	7590
pmf0420	C15513	Benzyl acetate	Organic acids and derivatives	6840
pme3090	-	(S)-2-(4-Aminobutanamido)-3-(1-methyl-1H-imidazol-5-yl)propanoic acid	Organic acids and derivatives	4530
pmf0573	C08265	Alliin	Organic acids and derivatives	4190
pmb0752	C02572	3-O-Feruloyl quinic acid	Organic acids and derivatives	9
pmb0824	-	Syringic acid O-feruloyl-O-hexoside	Organic acids and derivatives	9
pmb3099	C06608	Diethyl phosphate	Organic acids and derivatives	9
pme0289	-	4-Ethylbenzoic acid	Organic acids and derivatives	9
pme1299	C05580	"Dl-3,4-Dihydroxymandelic acid"	Organic acids and derivatives	9
pme2241	C02226	Citraconic acid	Organic acids and derivatives	9
pme2702	C02946	4-Acetamidobutyric acid	Organic acids and derivatives	9
pme3207	-	"trans,trans-Muconic acid"	Organic acids and derivatives	9
pmf0178	-	Ethyl caffeate	Organic acids and derivatives	9
pmf0245	C14516	Kojic acid	Organic acids and derivatives	9
pmf0424	-	Isochlorogenic acid B	Organic acids and derivatives	9
pmf0427	C04576	Pentagalloylglucose	Organic acids and derivatives	9
pmb1652	-	Phthalic anhydride	Others	24700000
pmf0141	C05853	2-Phenylethanol	Others	11700000
pme2828	C00870	4-Nitrophenol	Others	8520000
pme0534	C00257	Gluconic acid	Others	7420000
pmb1240	-	Phellodensin F	Others	5940000
pmf0606	-	Pectin (Technical Grade)	Others	4750000
pme3705	C00191	D-glucoronic acid	Others	2770000
pme2366	C05332	Phenethylamine	Others	1940000
pmf0416	C12286	α-Ionone	Others	1740000
pmf0504	C07254	Nandrolone	Others	1600000
pma0948	-	Hydroxyphenethylamine	Others	1570000
pmf0243	-	Benzyl β-D-Glucopyranoside	Others	545000
pmb0069	C09815	Benzamide	Others	464000
pmf0350	C04166	Vomifoliol	Others	460000
pmb2507	C00672	2-Deoxyribose 1-phosphate	Others	399000
pme1682	C08497	trans-2-Hexenal	Others	387000
pmb0374	-	Aminopurine	Others	374000
pma6298	-	3-Hydroxypyridine	Others	367000
pmf0217	-	D-Glucose-6-phosphate disodium salt	Others	356000
pmb3081	-	Glucarate O-Phosphoric acid	Others	322000
pmf0386	-	Prehelminthosporolactone	Others	286000
pme2253	C01040	L-Gulonic-γ-lactone	Others	249000
pmf0506	C16987	Ligustilide	Others	187000
pmf0537	C01066	"Cyclohexane-1,3-dione"	Others	144000
pmf0443	C07609	Parthenolide	Others	126000
pme1011	C01784	Benzamidine	Others	104000
pme2433	C06772	Diethanolamine	Others	77400
pmf0522	C02206	alpha-Santonin	Others	69700
pmf0351	-	Cucumegastigmane I	Others	66900
pmf0516	C10077	Mangiferin	Others	49100
pmf0347	C10254	Dihydropinosylvin	Others	32200
pmf0519	C09919	Bergenin	Others	24400
pme3148	C02990	L-Palmitoylcarnitine	Others	20600
pmf0514	C17090	alpha-Cyperone	Others	11200
pmf0314	-	ABIENOL	Others	10100
pme2830	-	O-Phosphorylethanolamine	Others	8230
pme3381	-	Methyl 3-hydroxyphenylacetate	Others	7590
pme2831	C07151	"1,1-Dimethylbiguanide"	Others	6670
pmf0387	-	Dihydroprehelminthosporol	Others	4850
pma6625	-	"E-3,4,5'-Trihydroxy-3'-glucopyranosylstilbene"	Others	9
pmf0390	-	Batatasin III	Others	9
pmf0534	C09904	Hinokitiol	Others	9
pma0692	-	"N', N''-di-p-coumaroylspermidine"	Phenolamides	67800000
pmb0505	-	N'-p-Coumaroyl putrescine	Phenolamides	35600000
pma0101	-	N-Caffeoyl agmatine	Phenolamides	23400000
pmb0896	-	N'-Feruloyl putrescine	Phenolamides	18500000
pmb0496	C18325	N-Feruloyl agmatine	Phenolamides	11300000
pmb0492	-	"N',N"",N""'-p-coumaroyl-cinnamoyl-caffeoyl spermidine"	Phenolamides	9290000
pmb0490	C18326	N-p-Coumaroyl putrescine	Phenolamides	7680000
pmb0907	C10497	N-Feruloyl putrescine	Phenolamides	5540000
pmb0489	-	N-hexosyl-p-coumaroyl putrescine	Phenolamides	5090000
pmb0508	C04498	N-p-Coumaroyl agmatine	Phenolamides	4410000
pmd0017	C00750	Spermine	Phenolamides	4190000
pmb0504	-	N-(4'-O-glycosyl)-feruloyl agmatine	Phenolamides	3540000
pme2693	C02714	N-Acetylputrescine	Phenolamides	1670000
pmb0500	-	"N',N""-p-coumaroyl-feruloyl putrescine"	Phenolamides	1360000
pma0702	-	"N', N''-disinapoylspermidine"	Phenolamides	921000
pmb0325	-	N-Feruloyl spermidine	Phenolamides	747000
pmb0130	-	N-Acetyl tryptamine	Phenolamides	317000
pme2292	C00134	Putrescine	Phenolamides	148000
pmb0498	-	N-Sinapoyl agmatine	Phenolamides	128000
pma0170	-	"N', N''-Diferuloylspermidine"	Phenolamides	69300
pma6262	-	N'-p-coumaroylspermine	Phenolamides	38400
pmb2893	-	N-p-Coumaroyl hydroxyagmatine	Phenolamides	19500
pma1839	-	N-sinapoyl cadaverine	Phenolamides	9
pme1640	-	sesamolin	Phenylpropanoids	12800000
pmf0591	C10438	Cinnamic acid	Phenylpropanoids	9660000
pmb0142	C10945	Caffeic aldehyde	Phenylpropanoids	7320000
pme1436	C00811	p-Coumaric acid	Phenylpropanoids	7220000
pma6599	-	6-Hydroxymethylherniarin	Phenylpropanoids	5050000
pmf0479	C01864	8-Methoxypsoralen	Phenylpropanoids	3910000
pme1646	-	Pinoresinol	Phenylpropanoids	3070000
pmf0152	-	Brevifolincarboxylic acid	Phenylpropanoids	2980000
pmf0271	C00811	(E)-p-coumaric acid	Phenylpropanoids	2800000
pme0305	C01494	Ferulic acid	Phenylpropanoids	2770000
pmb3110	C06672	Vanillic acid	Phenylpropanoids	2480000
pme0418	C01744	3-(4-Hydroxyphenyl)propionic acid	Phenylpropanoids	2370000
pmf0094	-	Methyl p-coumarate	Phenylpropanoids	2310000
pmb0423	-	Hydroxy-methoxycinnamate	Phenylpropanoids	2260000
pme3246	C00761	Coniferin	Phenylpropanoids	2150000
pme2988	C02274	"3,4-Dihydrocoumarin"	Phenylpropanoids	1990000
pme3564	C03093	Daphnetin	Phenylpropanoids	1560000
pmf0415	C17497	Zingerone	Phenylpropanoids	1350000
pme3443	-	Sinapinaldehyde	Phenylpropanoids	1310000
pme0423	-	3-Hydroxy-4-methoxycinnamic acid	Phenylpropanoids	1290000
pmf0440	C10475	4-Methoxycinna Maldehyde	Phenylpropanoids	1270000
pme0303	C01197	Caffeate	Phenylpropanoids	1190000
pmb0108	-	Feruloyl syringic acid	Phenylpropanoids	1150000
pmf0098	-	trans-4-Hydroxycinnamic acid Methyl Ester	Phenylpropanoids	1130000
pma0104	-	N-sinapoyl hydroxycoumarin	Phenylpropanoids	1110000
pmf0014	C01527	Scopolin	Phenylpropanoids	1090000
pme0408	C10833	Syringic acid	Phenylpropanoids	895000
pma6561	-	Caffeic acid O-glucoside	Phenylpropanoids	845000
pmf0498	C20786	Eleutheroside E	Phenylpropanoids	646000
pmf0284	C02666	4-Hydroxy-3-methoxycinnamaldehyde	Phenylpropanoids	636000
pme0299	C00423	trans-Cinnamate	Phenylpropanoids	609000
pme1423	C05629	Hydrocinnamic acid	Phenylpropanoids	602000
pmb2795	-	4-Methoxycinnamic acid	Phenylpropanoids	592000
pmf0533	C17048	Phillyroside	Phenylpropanoids	464000
pmf0572	C10712	Paeonol	Phenylpropanoids	431000
pmf0558	C09060	Angelicin	Phenylpropanoids	380000
pme1637	C00590	Coniferyl alcohol	Phenylpropanoids	371000
pme3413	C05851	Coumarin	Phenylpropanoids	371000
pma0043	-	Syringaldehyde	Phenylpropanoids	357000
pme3428	C09264	"Esculin (6,7-Dihydroxycoumarin-6-glucoside)"	Phenylpropanoids	296000
pme1695	C00482	Sinapic acid	Phenylpropanoids	242000
pmf0013	C09268	7-Methoxycoumarin	Phenylpropanoids	226000
pmf0326	C11380	Apocynin	Phenylpropanoids	219000
pmb0478	-	Coumarin O-rutinoside	Phenylpropanoids	190000
pmf0295	-	Skimmin	Phenylpropanoids	188000
pme1434	C01533	Syringin	Phenylpropanoids	181000
pme3416	C09263	"Esculetin (6,7-dihydroxycoumarin)"	Phenylpropanoids	172000
pme3553	C09305	Psoralen	Phenylpropanoids	165000
pme0424	C00903	trans-cinnamaldehyde	Phenylpropanoids	157000
pmf0359	-	Skimmine	Phenylpropanoids	149000
pme3367	-	6-MethylCoumarin	Phenylpropanoids	144000
pmb0235	-	O-Feruloyl coumarin	Phenylpropanoids	136000
pmb1178	-	O-Feruloyl 2-hydroxylcoumarin	Phenylpropanoids	122000
pme3245	C10503	Medicarpin	Phenylpropanoids	122000
pmf0406	C10484	Phenethyl caffeate	Phenylpropanoids	106000
pmf0605	C17499	Notopterol	Phenylpropanoids	104000
pme3422	C09265	"6-Methoxy-7,8-DihydroxyCoumarin"	Phenylpropanoids	94400
pmf0525	C09269	Imperatorin	Phenylpropanoids	93900
pmf0608	C09315	Umbelliferone	Phenylpropanoids	83100
pmf0526	C16976	Isoimperatorin	Phenylpropanoids	80100
pme3140	-	6-Hydroxy-4-methylcoumarin	Phenylpropanoids	70500
pme1458	C03582	Resveratrol	Phenylpropanoids	65600
pmf0530	C17480	Isofraxidin	Phenylpropanoids	64700
pmf0104	C01481	Caffeic acid	Phenylpropanoids	57400
pme3123	C02325	Sinapyl alcohol	Phenylpropanoids	52400
pmf0062	C10501	Verbascoside	Phenylpropanoids	47600
pme3255	C10454	Methyleugenol	Phenylpropanoids	43900
pmb2940	-	1-O-beta-D-Glucopyranosyl sinapate	Phenylpropanoids	40600
pme2996	C20414	4-Hydroxycoumarin	Phenylpropanoids	36000
pmf0319	C10664	Acetosyringone	Phenylpropanoids	35400
pmf0095	-	Methyl ferulate	Phenylpropanoids	33200
pmb2848	-	3(2'-Chlorophenyl)-7-hydroxy-4-phenylcoumarin	Phenylpropanoids	31900
pme3453	-	p-Coumaraldehyde	Phenylpropanoids	30000
pme0387	C05582	Homovanillic acid	Phenylpropanoids	28600
pme2991	C01752	Scopoletin (7-Hydroxy-5-methoxycoumarin)	Phenylpropanoids	26000
pme0428	-	"3,4,5-Trimethoxycinnamic acid"	Phenylpropanoids	22600
pmb2933	-	Caftaric acid	Phenylpropanoids	15400
pmb2620	-	"3,4-Dimethoxycinnamic acid"	Phenylpropanoids	12500
pmf0298	C00090	Pyrocatechol	Phenylpropanoids	12300
pmb2819	-	O-Caffeoyl maltotriose	Phenylpropanoids	9360
pmf0562	C10651	Magnolol	Phenylpropanoids	2370
pmf0459	C17496	10-Gingerol	Phenylpropanoids	1230
pmb1207	-	O-Feruloyl 3-hydroxylcoumarin	Phenylpropanoids	9
pme3569	C09311	Scoparone	Phenylpropanoids	9
pmf0067	-	Isoacteoside	Phenylpropanoids	9
pmf0166	C17064	Schizandrin	Phenylpropanoids	9
pme1824	C00230	Protocatechuic acid	Polyphenol	40600000
pmf0458	C10462	6-Gingerol	Polyphenol	27500000
pmb2831	-	Protocatechuic acid O-glucoside	Polyphenol	4020000
pme2482	C16700	Protocatechuic aldehyde	Polyphenol	358000
pme2246	C10788	Ellagic acid	Polyphenol	126000
pmf0277	C07667	Gossypol	Polyphenol	93700
pmf0345	C12128	(-)-Epiafzelechin	Polyphenol	59700
pmf0216	-	Catechin gallate，CG	Polyphenol	22400
pme1516	C12136	Epigallocatechin (EGC)	Polyphenol	2250
pmb0835	-	Gallocatechin-gallocatechin	Polyphenol	9
pmb2947	-	Catechin-catechin-catechin	Polyphenol	9
pmb3114	-	Epicatechin-epiafzelechin	Polyphenol	9
pme0205	C06562	Catechin	Polyphenol	9
pme0426	C06730	4-Methylcatechol	Polyphenol	9
pme0450	C09727	L-Epicatechin	Polyphenol	9
pme1535	C12127	(+)-Gallocatechin (GC)	Polyphenol	9
pme1564	-	Epicatechin gallate (ECG)	Polyphenol	9
pme2293	C10443	Curcumin	Polyphenol	9
pmf0236	-	Theaflavin	Polyphenol	9
pmf0380	-	Gallocatechin gallate	Polyphenol	9
pmb0837	-	Procyanidin A3	Proanthocyanidins	54500
pme0435	-	Procyanidin B2	Proanthocyanidins	2720
pme0436	-	Procyanidin B3	Proanthocyanidins	9
pme2367	C00472	Quinone	Quinones	948000
pmf0520	C10401	Rhein	Quinones	803000
pmf0541	C17412	Shikonin	Quinones	99500
pmf0421	C10305	Aloin A	Quinones	16900
pmf0601	C10395	Purpurin	Quinones	12200
pmf0523	C10294	Aloe emodin	Quinones	11400
pmf0546	C10343	Emodin	Quinones	10400
pmf0070	C01753	β-Sitosterol	Sterides	10700000
pmf0073	C01789	Campesterol	Sterides	250000
pmf0564	C02633	Ecdysterone	Sterides	21600
pmf0091	-	"2,3-Oxidosqualene"	Sterides	16900
pmf0085	C01902	Cycloartenol	Sterides	15100
pmf0513	C08909	Ruscogenin	Sterides	9
pmf0613	C16772	α-Terpineol	Terpene	69600000
pmf0604	C09629	β-Caryophyllene	Terpene	24900000
pmf0286	C01389	Phytol	Terpene	16700000
pmf0423	C17071	Sweroside	Terpene	12900000
pmf0509	C00809	(-)-Camphor	Terpene	4310000
pmf0505	-	Maslinic acid	Terpene	3720000
pmf0599	C06306	(+)-alpha-Pinene	Terpene	1750000
pmf0577	C16778	Cantharidin	Terpene	665000
pmf0435	C01433	Loganin	Terpene	640000
pmf0468	C17000	Morroniside	Terpene	569000
pmf0433	C09800	Swertiamarin	Terpene	238000
pmb1530	-	Phytocassane D	Terpene	204000
pmf0338	-	Roseoside	Terpene	144000
pme2232	C09489	Lactucin	Terpene	92900
pmf0315	C09183	Sclareol	Terpene	83400
pmf0511	C08584	Capsanthin	Terpene	51800
pmf0450	C08946	Ginsenoside Rg1	Terpene	45500
pmf0477	C17044	Pachymic acid	Terpene	32600
pmf0188	-	Saikosaponin B3	Terpene	25400
pmf0181	-	Saikosaponin B4	Terpene	24900
pme0080	C08794	Cucurbitacin B	Terpene	24000
pmb1490	C21561	Oryzalexin E	Terpene	20800
pmb2222	-	Phytocassane C	Terpene	19900
pmf0496	C17457	Albiflorin	Terpene	12200
pme1643	-	(+)-piperitol	Terpene	7610
pmf0465	C09781	Geniposide	Terpene	2510
pmf0331	C17148	Oleanolic acid	Terpene	1110
pme0062	C08796	Cucurbitacin D	Terpene	9
pme3544	C03514	Limonin	Terpene	9
pmf0430	C07603	Ginkgolide C	Terpene	9
pmf0474	C11673	Geniposidic acid	Terpene	9
pmf0476	C08588	Crocetin	Terpene	9
pme1383	C00314	Pyridoxine	Vitamins and derivatives	36200000
pmb0802	C00864	D-Pantothenic acid	Vitamins and derivatives	27500000
pme1952	C00255	Riboflavin	Vitamins and derivatives	21600000
pme0490	C00253	Nicotinic acid	Vitamins and derivatives	12700000
pmb0789	-	Pyridoxine O-glucoside	Vitamins and derivatives	3650000
pmb0800	C00153	Niacinamide	Vitamins and derivatives	1650000
pma3101	C05841	Nicotinate ribonucleoside	Vitamins and derivatives	1310000
pmb0801	-	4-Pyridoxic acid O-hexoside	Vitamins and derivatives	974000
pme3480	C00831	Pantetheine	Vitamins and derivatives	855000
pmb0790	-	Pyridoxine di-O-hexoside	Vitamins and derivatives	777000
pme2111	C00072	L-ascorbate	Vitamins and derivatives	535000
pme1709	-	Nicotinic Acid Methyl Ester (Methyl Nicotinate)	Vitamins and derivatives	505000
pme2165	C00295	Orotic acid	Vitamins and derivatives	387000
pma1751	-	Nicotinic acid-hexoside	Vitamins and derivatives	369000
pme2819	-	"All-trans-13,14-dihydroretinol"	Vitamins and derivatives	232000
pme0491	C01020	6-hydroxynicotinic acid	Vitamins and derivatives	203000
pme1014	C00828	Menaquinone (K2)	Vitamins and derivatives	192000
pme2266	C00120	Biotin	Vitamins and derivatives	182000
pme0489	-	N-Methylnicotinamide	Vitamins and derivatives	132000
pme1281	C00018	Pyridoxal 5'-phosphate	Vitamins and derivatives	21400
pme2846	-	Nicotinamide-N-oxide	Vitamins and derivatives	20700
pmb2648	C00378	Thiamine	Vitamins and derivatives	19400
pmf0251	C14155	γ-Tocotrienol	Vitamins and derivatives	18600
pmb0803	-	Pyridoxine O-feruloyl hexoside	Vitamins and derivatives	9
pme1303	C00627	Pyridoxine 5'-phosphate	Vitamins and derivatives	9
pme2661	C05443	Vitamin D3	Vitamins and derivatives	9
